# Supplementary material for: Is Experience the Best Teacher? Knowledge, Perceptions, and Awareness of Wildfire Risk
Source: Int J Environ Res Public Health. 2021 Aug 8;18(16):8385. doi: 10.3390/ijerph18168385 (PMC8394653; doi:10.3390/ijerph18168385)
Supplement: Supplementary file 1 [file ijerph-18-08385-s001.zip]

Archive with 1 entries (1 files):
- ijerph-1290431-supplementary.pdf
